# Supplementary material for: A new species of Euscorpius Thorell, 1876 (Scorpiones, Euscorpiidae) from south western Turkey
Source: Zookeys. 2013 Nov 8;(348):29–45. doi: 10.3897/zookeys.348.5943 (PMC3837409; doi:10.3897/zookeys.348.5943)
Supplement: XML Treatment for Euscorpius lycius [file zookeys.348.5943-treatment1.xml]

<!DOCTYPE tp:taxon-treatment
  PUBLIC "-//TaxonX//DTD Taxonomic Treatment Publishing DTD v0 20100105//EN" "tax-treatment-NSO.dtd">
<tp:taxon-treatment xmlns:tp="http://www.plazi.org/taxpub"><tp:treatment-meta><mixed-citation publication-type="journal"><person-group><name><surname>Yağmur</surname><given-names>Ersen Aydın</given-names></name><name><surname>Tropea</surname><given-names>Gioele</given-names></name><name><surname>Yeşilyurt</surname><given-names>Fatih</given-names></name></person-group><article-title>A new species of <italic>Euscorpius</italic> Thorell, 1876 (Scorpiones, Euscorpiidae) from south western Turkey</article-title><source>Zookeys</source><day>8</day><month>11</month><year>2013</year><volume>2013</volume><issue>348</issue><fpage>29</fpage><lpage>45</lpage><pub-id pub-id-type="doi">10.3897/zookeys.348.5943</pub-id></mixed-citation></tp:treatment-meta><tp:nomenclature><tp:taxon-name>
                            <tp:taxon-name-part taxon-name-part-type="genus">Euscorpius</tp:taxon-name-part>
                            <tp:taxon-name-part taxon-name-part-type="species">lycius</tp:taxon-name-part>
                            <object-id xmlns:xlink="http://www.w3.org/1999/xlink" content-type="zoobank" xlink:type="simple">http://zoobank.org/2146A862-414B-4EB7-9FEE-B5CF2B973395</object-id>
                            <object-id xmlns:xlink="http://www.w3.org/1999/xlink" xlink:type="simple">http://species-id.net/wiki/Euscorpius_lycius</object-id>
                        </tp:taxon-name><tp:taxon-status xmlns:xlink="http://www.w3.org/1999/xlink" xlink:type="simple">sp. n.</tp:taxon-status><xref ref-type="fig" rid="F1">Figs 1</xref><xref ref-type="fig" rid="F7">–7</xref></tp:nomenclature><tp:treatment-sec sec-type="Type material"><title>Type material.</title><p><bold>Holotype: 1)</bold> 1♂, Turkey, Muğla Province, Fethiye District, Faralya Village, 30.05.2012, <named-content xmlns:xlink="http://www.w3.org/1999/xlink" content-type="dwc:verbatimCoordinates" xlink:type="simple">36°29'37"N, 29°08'07"E</named-content>, 349 m, leg. F. Yeşilyurt &amp; E. A. Yağmur (AZM).</p><p>Paratypes: 1) 3♀♀, 4♂♂. Muğla Province, Fethiye District, Faralya Village, 30.05.2012, <named-content xmlns:xlink="http://www.w3.org/1999/xlink" content-type="dwc:verbatimCoordinates" xlink:type="simple">36°29'37"N, 29°08'07"E</named-content>, 349 m, leg. F. Yeşilyurt &amp; E. A. Yağmur (KUAM). Same data but 1♀, 1♂ (AZM) 2♀, 2♂ (GTC) 1♀, 1♂ (MSNB).</p><p>2) 1♂. Muğla Province, Fethiye District, Babadağ Mountain, 26.06.2013, <named-content xmlns:xlink="http://www.w3.org/1999/xlink" content-type="dwc:verbatimCoordinates" xlink:type="simple">36°28'58"N, 29°12'04" E</named-content>, 1132 m, leg E. A. Yağmur, M. Kesdek &amp; Y. İlemin (AZM).</p><p>3) 1♂. Antalya Province, Kaş District, Gömücü Village, 15.05.2012, <named-content xmlns:xlink="http://www.w3.org/1999/xlink" content-type="dwc:verbatimCoordinates" xlink:type="simple">36°24'15"N, 29°42'01"E</named-content>, 976 m, leg. R. Kaya &amp; A. Akkaya (AZM).</p><p>4) 2 juv. Antalya Province, Kaş District, İkizce Village, 5 km North, 13.04.2012, <named-content xmlns:xlink="http://www.w3.org/1999/xlink" content-type="dwc:verbatimCoordinates" xlink:type="simple">36°21'30"N, 29°29'00"E</named-content>, 1140 m, leg. E. A. Yağmur &amp; D. Türk (AZM). Same data but 02.06.2012, 5♀♀, 1♂ (AZM), leg. E. A. Yağmur, M. Örgel &amp; D. Türk (<xref ref-type="fig" rid="F8">Fig. 8</xref>).</p><table-wrap id="T1" position="float" orientation="portrait"><label>Table 1.</label><caption><p>Measurements (in mm) of male holotype and female paratype of <italic><tp:taxon-name>Euscorpius lycius</tp:taxon-name></italic> sp. n.</p></caption><table><tbody><tr><th rowspan="1" colspan="2"/><th rowspan="1" colspan="1">Holotype ♂</th><th rowspan="1" colspan="1">Paratype ♀</th></tr><tr><td rowspan="1" colspan="1"><bold>Total</bold></td><td rowspan="1" colspan="1">Length</td><td rowspan="1" colspan="1">21.14</td><td rowspan="1" colspan="1">20.91</td></tr><tr><td rowspan="2" colspan="1"><bold>Carapace</bold></td><td rowspan="1" colspan="1">Length</td><td rowspan="1" colspan="1">3.06</td><td rowspan="1" colspan="1">3.48</td></tr><tr><td rowspan="1" colspan="1">Posterior width</td><td rowspan="1" colspan="1">3.12</td><td rowspan="1" colspan="1">3.42</td></tr><tr><td rowspan="1" colspan="1"><bold>Metasoma</bold></td><td rowspan="1" colspan="1">Length</td><td rowspan="1" colspan="1">7.94</td><td rowspan="1" colspan="1">7.17</td></tr><tr><td rowspan="2" colspan="1"><bold>Segment I</bold></td><td rowspan="1" colspan="1">Length</td><td rowspan="1" colspan="1">0.98</td><td rowspan="1" colspan="1">0.96</td></tr><tr><td rowspan="1" colspan="1">Width</td><td rowspan="1" colspan="1">1.08</td><td rowspan="1" colspan="1">1.08</td></tr><tr><td rowspan="2" colspan="1"><bold>Segment II</bold></td><td rowspan="1" colspan="1">Length</td><td rowspan="1" colspan="1">1.20</td><td rowspan="1" colspan="1">1.17</td></tr><tr><td rowspan="1" colspan="1">Width</td><td rowspan="1" colspan="1">0.91</td><td rowspan="1" colspan="1">0.95</td></tr><tr><td rowspan="2" colspan="1"><bold>Segment III</bold></td><td rowspan="1" colspan="1">Length</td><td rowspan="1" colspan="1">1.36</td><td rowspan="1" colspan="1">1.32</td></tr><tr><td rowspan="1" colspan="1">Width</td><td rowspan="1" colspan="1">0.87</td><td rowspan="1" colspan="1">0.87</td></tr><tr><td rowspan="2" colspan="1"><bold>Segment IV</bold></td><td rowspan="1" colspan="1">Length</td><td rowspan="1" colspan="1">1.63</td><td rowspan="1" colspan="1">1.26</td></tr><tr><td rowspan="1" colspan="1">Width</td><td rowspan="1" colspan="1">0.84</td><td rowspan="1" colspan="1">0.83</td></tr><tr><td rowspan="2" colspan="1"><bold>Segment V</bold></td><td rowspan="1" colspan="1">Length</td><td rowspan="1" colspan="1">2.76</td><td rowspan="1" colspan="1">2.46</td></tr><tr><td rowspan="1" colspan="1">Width</td><td rowspan="1" colspan="1">0.84</td><td rowspan="1" colspan="1">0.83</td></tr><tr><td rowspan="1" colspan="1"><bold>Telson</bold></td><td rowspan="1" colspan="1">Length</td><td rowspan="1" colspan="1">3.24</td><td rowspan="1" colspan="1">2.64</td></tr><tr><td rowspan="3" colspan="1"><bold>Vesicle</bold></td><td rowspan="1" colspan="1">Length</td><td rowspan="1" colspan="1">2.52</td><td rowspan="1" colspan="1">1.86</td></tr><tr><td rowspan="1" colspan="1">Width</td><td rowspan="1" colspan="1">1.20</td><td rowspan="1" colspan="1">0.90</td></tr><tr><td rowspan="1" colspan="1">Height</td><td rowspan="1" colspan="1">1.26</td><td rowspan="1" colspan="1">0.84</td></tr><tr><td rowspan="1" colspan="1"><bold>Aculeus</bold></td><td rowspan="1" colspan="1">Length</td><td rowspan="1" colspan="1">0.72</td><td rowspan="1" colspan="1">0.78</td></tr><tr><td rowspan="2" colspan="1"><bold>Femur</bold></td><td rowspan="1" colspan="1">Length</td><td rowspan="1" colspan="1">2.61</td><td rowspan="1" colspan="1">2.82</td></tr><tr><td rowspan="1" colspan="1">Width</td><td rowspan="1" colspan="1">0.95</td><td rowspan="1" colspan="1">1.08</td></tr><tr><td rowspan="2" colspan="1"><bold>Patella</bold></td><td rowspan="1" colspan="1">Length</td><td rowspan="1" colspan="1">2.58</td><td rowspan="1" colspan="1">2.82</td></tr><tr><td rowspan="1" colspan="1">Width</td><td rowspan="1" colspan="1">1.02</td><td rowspan="1" colspan="1">1.23</td></tr><tr><td rowspan="2" colspan="1"><bold>Chela</bold></td><td rowspan="1" colspan="1">Length</td><td rowspan="1" colspan="1">5.10</td><td rowspan="1" colspan="1">5.58</td></tr><tr><td rowspan="1" colspan="1">Width</td><td rowspan="1" colspan="1">1.86</td><td rowspan="1" colspan="1">1.98</td></tr><tr><td rowspan="1" colspan="1"><bold>Movable finger</bold></td><td rowspan="1" colspan="1">Length</td><td rowspan="1" colspan="1">2.70</td><td rowspan="1" colspan="1">3</td></tr></tbody></table></table-wrap></tp:treatment-sec><tp:treatment-sec sec-type="Etymology"><title>Etymology.</title><p>The specific epithet refers to the ancient Latin name of the collection area, which is Lycia.</p></tp:treatment-sec><tp:treatment-sec sec-type="Diagnosis"><title>Diagnosis.</title><p>A small <!--PageBreak--><!--PageBreak--><!--PageBreak--><italic><tp:taxon-name>Euscorpius</tp:taxon-name></italic> species, total length 21–25 mm. Color of adults light brown-reddish with carapace and pedipalps darker. The number of trichobothria on the pedipalp manus ventral surface is 4 (3 <italic>V</italic>+<italic>Et</italic> 1); the number of trichobothria on the pedipalp patella ventral surface usually is 9 (in 86.54% of examined pedipalps); the number of trichobothria on pedipalp patella external surface usually is: <italic>eb</italic>=4, <italic>eb<sub>a</sub></italic>=4, <italic>esb</italic>=2, <italic>em</italic>=4, <italic>est</italic>=4, <italic>et</italic>=6–7 (<italic>et</italic>=6 in 53.84% and <italic>et</italic>=7 in 36.54% of examined pedipalps). The pectinal teeth count usually is 8 (8 in 66.66% and 9 in 29.16% of examined pectines) in males and 7 in females. Dorsal carinae of the metasomal segments I–IV granulated. Chela with a notch on fixed finger and scalloping of the movable finger in adult males, obsolete in females. Trichobothrium <italic>et</italic> occurs distally to the notch on the fixed finger, <italic>est</italic> occurs above the notch on the fixed finger and <italic>dsb</italic> occurs proximally to the notch of the fix finger.</p><!--PageBreak--></tp:treatment-sec><tp:treatment-sec sec-type="Description of the holotype male"><title>Description of the holotype male.</title><p><bold><italic>Coloration</italic>:</bold> Very light brown-reddish with carapace and pedipalps darker. Granules on the femora of the legs, especially ventrally, dark. The sternites, pectines and genital operculum are very light brownish-whitish.</p><p><italic>Carapace</italic>. Length 3.06 mm; posterior width 3.12. Finely granulated. Distance from the center of the median eyes to the anterior margin of the carapace is 39.21% of the prosoma; the length from the center of the median eyes to the posterior margin of the carapace is 60.79% of the prosoma. Length/Posterior width ratio 0.981 (<xref ref-type="fig" rid="F1">Fig. 1A</xref>).</p><fig id="F1" position="float" orientation="portrait"><label>Figure 1.</label><caption><p><bold>A</bold> carapace <bold>B</bold> external view of chela of the adult male <bold>C</bold> external view of chela of the adult female <bold>D</bold> external view of pedipalp patella <bold>E</bold> dorsal view of pedipalp femur <bold>F</bold> ventral view of pedipalp femur <bold>G</bold> ventral view of pedipalp patella <bold>H</bold> dorsal view of pedipalp patella <bold>I</bold> dorsal view of chela <bold>J</bold> ventral view of chela. (Scale bar=1 mm).</p></caption><graphic xmlns:xlink="http://www.w3.org/1999/xlink" xlink:href="ZooKeys-348-029-g001.jpg" position="float" orientation="portrait" xlink:type="simple"/></fig><p><italic>Mesosoma</italic>. Tergites finely granulated; sternites smooth. The area of overlap between the sternites is lighter in color. Pectinal teeth count is 9–9. The spiracles are very small and little visible, oval-shaped and it is inclined about 45° downwards towards outside.</p><p><italic>Metasoma</italic>. Medium size with respect to body length. Dorsal carinae of segment I-IV are granulated, obsolete on the segment V; ventromedian carinae of segment I-III absent, barely visible angularities on the IV, ventromedian carinae on segment V granulated; ventrolateral carinae of segment I absent, on segments II and III obsolete, on segment IV formed by small spaced granules, on segment V is formed by serrulate granules (<xref ref-type="fig" rid="F2">Fig. 2E, F</xref>).</p><fig id="F2" position="float" orientation="portrait"><label>Figure 2.</label><caption><p><bold>A</bold> telson of adult male <bold>B</bold> telson of adult female <bold>C</bold> sternopectinal area of adult male <bold>D</bold> sternopectinal area of adult female <bold>E</bold> ventral view of the metasomal segment V <bold>F</bold> lateral view of the metasomal segment V <bold>G</bold> tarsus and basitarsus <bold>H</bold> leg femur I <bold>I</bold> leg femur II <bold>J</bold> leg femur III <bold>K</bold> leg femur IV. (Scale bar=1 mm).</p></caption><graphic xmlns:xlink="http://www.w3.org/1999/xlink" xlink:href="ZooKeys-348-029-g002.jpg" position="float" orientation="portrait" xlink:type="simple"/></fig><!--PageBreak--><p><italic>Telson</italic>. Vesicle weakly swollen; smooth, with ventral setae of different sizes; telson height 1.26; telson length 3.24; vesicle length 2.52; vesicle width 1.20; L/H ratio of the vesicle 2 (<xref ref-type="fig" rid="F2">Fig. 2A, B</xref>).</p><p><italic>Pectines</italic>. Pectinalteeth count 9-9; middle lamellae count 5-5.</p><p><italic>Genital operculum</italic>. Partially divided with genital papillae protruding.</p><!--PageBreak--><p><italic>Sternum</italic>. Pentagonal shape, type 2. Length similar to width, deep posterior emargination.</p><!--PageBreak--><p><italic>Pedipalp</italic>. Coxa and trochanter granulated. Femur: dorsal internal carinae formed by large dark tubercles;dorsal external carinae formed by slightly serrulated and spaced tubercles; intercarinal spaces uniformly granulated with fine granules; external median carinae serrulate; anterior median carinae formed by conical big dark tubercles (<xref ref-type="fig" rid="F1">Fig. 1E, F</xref>). Patella length 2.58; patella width 1.02; dorsal internal carinae dark and crenulate with few larger tubercles distally; dorsal and ventral external carinae rough; ventral internal carinae dark and tuberculate; dorsal intercarinal tegument very finely granulated; ventral intercarinal tegument almost smooth with a few scattered very small granules; internal intercarinal tegument uniformly finely granulate. Dorsal patellar spur well developed (<xref ref-type="fig" rid="F1">Fig. 1G, H</xref>). Chelal carina <italic>D<sub>1</sub></italic> isdistinctly strong, a bit darker and from smooth to rough; <italic>D<sub>4</sub></italic> little marked, roughly smooth with a few very low granules; <italic>V</italic><bold><italic><sub>1</sub></italic></bold> isdistinctly strong, rough and dark; <italic>V<sub>3</sub></italic> with a few scattered very minuscule granules; external carina rough; intercarinal tegument from smooth to rough except between carinae <italic>D<sub>4</sub></italic> and <italic>V<sub>3</sub></italic>, granulate. Movable finger dentition: MD form a straight line of very small denticles closely spaced with a DD on the distal tip; OD formed of 7 denticles on movable finger and 6 denticles on fixed finger, immediately outside of MD, their size increases progressively but the terminal denticle is not very pronounced; ID formed of 7 denticles on movable finger and 6 denticles on fixed finger, spaced from MD, their size increases progressively but the terminal denticle is not very pronounced; IAD on both movable and fixed finger formed of 4 small denticles; L/W ratio of the chela 2.74 (<xref ref-type="fig" rid="F1">Fig. 1I, J</xref>)</p><p><italic>Trichobothria</italic>. Chela trichobothria series <italic>V</italic> standard: <italic>V</italic>=4/4 (3 <italic>V</italic>+<italic>Et</italic> 1); patella ventral (<italic>P</italic>v): 9/9; Patella external (<italic>P</italic>e): <italic>et</italic>=5/6, <italic>est</italic>=4/4, <italic>em</italic>=4/4, <italic>esb</italic>=2/2, <italic>eba</italic>=4/4, <italic>eb</italic>=4/4.</p><p><italic>Legs</italic>. legs with two pedal spurs. Tarsal ventral row with 10-14 spinules (including the ventral distal spinule); 3 flanking pairs of tarsal setae adjacent to the ventral spinules row. Little marked granulation present above leg femora, a bit more marked on III leg; dark conical tubercles on ventral leg femora.</p><p><italic>Chelicerae</italic>. smooth, without marbling, uniformly coloured; typical dentition pattern of <italic><tp:taxon-name>Euscorpius</tp:taxon-name></italic> genus (<xref ref-type="bibr" rid="B18">Soleglad and Sissom 2001</xref>).</p><!--PageBreak--><p><italic>Variation</italic>. The variation observed in 26 studied specimens (12 males, 14 females) is as follows (left/right asymmetry not specified). Pectinal teeth in males (n=12): 7/8 (1), 8/8 (6), 8/9 (3), 9/9 (2); 8 in 66.66% and 9 in 29.16%; mean=8.25, SD=0.52. Pectinal teeth in females (n=14): 7/7 (12), 8/7 (2); 7 in 92.28% and 8 in 7.72%; mean=7.07, SD=0.26. Pedipalp patella trichobothria <italic>Pv</italic> (n=26): 9/10 (1), 9/9 (20), 8/9 (4), 8/8 (1); 9 in 86.54 % and 8 in 11.54 %; mean=8.90, SD=0.35. Pedipalp patella trichobothria <italic>Pe</italic> (n=26): <italic>et</italic>=?/6 (1), 5/6 (3), 6/6 (12), 7/7 (9), 7/8 (1); 6 in 54.90 % and 7 in 37.25 %; mean=6.35, SD=0.56. <italic>est</italic>=4/4 (26); <italic>em</italic>=4/3 (3), 4/4 (23); <italic>esb</italic>=2/2 (26); <italic>eb<sub>a</sub></italic>=4/3 (2), 4/4 (24); <italic>eb</italic>=3/4 (1), 4/4 (25). The telson vesicle in males is more swollen than in females: average L/H ratio of the vesicle is 1.93 in male and 2.28 in females. Dorsal patellar spur well developed. Average value of the length from center median eyes to anterior margin of the carapace is 40.30% of the carapace length. Average value of the length from center median eyes to posterior margin of the carapace is 59.70% of the carapace length.</p><p><italic>Hemispermatophore</italic>. Were checked both right and left hemispermatophore of 5 specimens. Well developed lamina with well developed basal constriction, tapered distally; truncal flexure present and well developed; capsular lobe complex well developed, with acuminate process; ental channel spinose distally, exhibiting 8–11 tines in its crown (<xref ref-type="fig" rid="F7">Fig. 7</xref>). The number of tines of the crown may be different between the right and the left hemispermatophore.</p><fig id="F3" position="float" orientation="portrait"><label>Figure 3.</label><caption><p>Dorsal and ventral views of <italic><tp:taxon-name>Euscorpius lycius</tp:taxon-name></italic> sp. n. male.</p></caption><graphic xmlns:xlink="http://www.w3.org/1999/xlink" xlink:href="ZooKeys-348-029-g003.jpg" position="float" orientation="portrait" xlink:type="simple"/></fig><fig id="F4" position="float" orientation="portrait"><label>Figure 4.</label><caption><p>Dorsal and ventral views of <italic><tp:taxon-name>Euscorpius lycius</tp:taxon-name></italic> sp. n. female.</p></caption><graphic xmlns:xlink="http://www.w3.org/1999/xlink" xlink:href="ZooKeys-348-029-g004.jpg" position="float" orientation="portrait" xlink:type="simple"/></fig><fig id="F5" position="float" orientation="portrait"><label>Figure 5.</label><caption><p>An alive female specimen of <italic><tp:taxon-name>Euscorpius lycius</tp:taxon-name></italic> sp. n.</p></caption><graphic xmlns:xlink="http://www.w3.org/1999/xlink" xlink:href="ZooKeys-348-029-g005.jpg" position="float" orientation="portrait" xlink:type="simple"/></fig><fig id="F6" position="float" orientation="portrait"><label>Figure 6.</label><caption><p>A male <italic><tp:taxon-name>Euscorpius lycius</tp:taxon-name></italic> sp. n. in its natural habitat.</p></caption><graphic xmlns:xlink="http://www.w3.org/1999/xlink" xlink:href="ZooKeys-348-029-g006.jpg" position="float" orientation="portrait" xlink:type="simple"/></fig><fig id="F7" position="float" orientation="portrait"><label>Figure 7.</label><caption><p>Left hemispermatophore of <italic><tp:taxon-name>Euscorpius lycius</tp:taxon-name></italic> sp. n.</p></caption><graphic xmlns:xlink="http://www.w3.org/1999/xlink" xlink:href="ZooKeys-348-029-g007.jpg" position="float" orientation="portrait" xlink:type="simple"/></fig><fig id="F8" position="float" orientation="portrait"><label>Figure 8.</label><caption><p>Sampling map of <italic><tp:taxon-name>Euscorpius lycius</tp:taxon-name></italic> sp. n. <bold>1</bold> Muğla, Faralya Village <bold>2</bold> Muğla, Babadağ Mountain <bold>3</bold> Antalya, Gömücü Village <bold>4</bold> Antalya, İkizce Village.</p></caption><graphic xmlns:xlink="http://www.w3.org/1999/xlink" xlink:href="ZooKeys-348-029-g008.jpg" position="float" orientation="portrait" xlink:type="simple"/></fig><table-wrap id="T2" position="float" orientation="portrait"><label>Table 2.</label><caption><p>Pectinal tooth and trichobothrial counts of <italic><tp:taxon-name>Euscorpius</tp:taxon-name></italic> species discussed in this paper. Between the brackets are the values most found.</p></caption><table><tbody><tr><th rowspan="1" colspan="1">Species</th><th rowspan="1" colspan="1"><italic>Dp</italic> ♂</th><th rowspan="1" colspan="1"><italic>Dp</italic> ♀</th><th rowspan="1" colspan="1"><italic>Pv</italic></th><th rowspan="1" colspan="1"><italic>Pe</italic>-<italic>et</italic></th><th rowspan="1" colspan="1"><italic>Pe</italic>-<italic>est</italic></th><th rowspan="1" colspan="1"><italic>Pe</italic>-<italic>em</italic></th><th rowspan="1" colspan="1"><italic>Pe</italic>-<italic>esb</italic></th><th rowspan="1" colspan="1"><italic>Pe</italic>-<italic>eba</italic></th><th rowspan="1" colspan="1"><italic>Pe</italic>-<italic>eb</italic></th></tr><tr><td rowspan="1" colspan="1"><italic><tp:taxon-name>Euscorpius lycius</tp:taxon-name></italic> sp. n.</td><td rowspan="1" colspan="1">8</td><td rowspan="1" colspan="1">7</td><td rowspan="1" colspan="1">9</td><td rowspan="1" colspan="1">6–7</td><td rowspan="1" colspan="1">4</td><td rowspan="1" colspan="1">4</td><td rowspan="1" colspan="1">2</td><td rowspan="1" colspan="1">4</td><td rowspan="1" colspan="1">4</td></tr><tr><td rowspan="1" colspan="1"><italic><tp:taxon-name>Euscorpius avcii</tp:taxon-name></italic></td><td rowspan="1" colspan="1">8</td><td rowspan="1" colspan="1">7</td><td rowspan="1" colspan="1">7</td><td rowspan="1" colspan="1">5–6 (5)</td><td rowspan="1" colspan="1">4</td><td rowspan="1" colspan="1">4</td><td rowspan="1" colspan="1">2</td><td rowspan="1" colspan="1">4</td><td rowspan="1" colspan="1">4</td></tr><tr><td rowspan="1" colspan="1"><italic><tp:taxon-name>Euscorpius rahsenae</tp:taxon-name></italic></td><td rowspan="1" colspan="1">9</td><td rowspan="1" colspan="1">7</td><td rowspan="1" colspan="1">8</td><td rowspan="1" colspan="1">5–6 (6)</td><td rowspan="1" colspan="1">4</td><td rowspan="1" colspan="1">4</td><td rowspan="1" colspan="1">2</td><td rowspan="1" colspan="1">4</td><td rowspan="1" colspan="1">4</td></tr><tr><td rowspan="1" colspan="1"><italic><tp:taxon-name>Euscorpius candiota</tp:taxon-name></italic></td><td rowspan="1" colspan="1">8–9</td><td rowspan="1" colspan="1">7</td><td rowspan="1" colspan="1">9-10</td><td rowspan="1" colspan="1">6–7</td><td rowspan="1" colspan="1">4</td><td rowspan="1" colspan="1">4</td><td rowspan="1" colspan="1">2</td><td rowspan="1" colspan="1">4</td><td rowspan="1" colspan="1">4</td></tr><tr><td rowspan="1" colspan="1"><italic><tp:taxon-name>Euscorpius ossae</tp:taxon-name></italic></td><td rowspan="1" colspan="1">9</td><td rowspan="1" colspan="1">7</td><td rowspan="1" colspan="1">7–8 (7)</td><td rowspan="1" colspan="1">5–6 (5)</td><td rowspan="1" colspan="1">4</td><td rowspan="1" colspan="1">4</td><td rowspan="1" colspan="1">2</td><td rowspan="1" colspan="1">4</td><td rowspan="1" colspan="1">4</td></tr><tr><td rowspan="1" colspan="1"><italic><tp:taxon-name>Euscorpius koschewnikowi</tp:taxon-name></italic></td><td rowspan="1" colspan="1">8</td><td rowspan="1" colspan="1">6–7</td><td rowspan="1" colspan="1">8</td><td rowspan="1" colspan="1">5–6</td><td rowspan="1" colspan="1">4</td><td rowspan="1" colspan="1">4</td><td rowspan="1" colspan="1">2</td><td rowspan="1" colspan="1">4</td><td rowspan="1" colspan="1">4</td></tr><tr><td rowspan="1" colspan="1"><italic><tp:taxon-name>Euscorpius scaber</tp:taxon-name></italic></td><td rowspan="1" colspan="1">10–11</td><td rowspan="1" colspan="1">8</td><td rowspan="1" colspan="1">8</td><td rowspan="1" colspan="1">5–6 (6)</td><td rowspan="1" colspan="1">4</td><td rowspan="1" colspan="1">4</td><td rowspan="1" colspan="1">2</td><td rowspan="1" colspan="1">4</td><td rowspan="1" colspan="1">4</td></tr><tr><td rowspan="1" colspan="1"><italic><tp:taxon-name>Euscorpius carpathicus aegaeus</tp:taxon-name></italic></td><td rowspan="1" colspan="1">9</td><td rowspan="1" colspan="1">8</td><td rowspan="1" colspan="1">8</td><td rowspan="1" colspan="1">6</td><td rowspan="1" colspan="1">4</td><td rowspan="1" colspan="1">4</td><td rowspan="1" colspan="1">2</td><td rowspan="1" colspan="1">4</td><td rowspan="1" colspan="1">4</td></tr></tbody></table></table-wrap><table-wrap id="T3" position="float" orientation="portrait"><label>Table 3.</label><caption><p>Pectinal tooth and trichobothrial serie <italic>Pv</italic> and <italic>Pe</italic>-<italic>et</italic> counts of <italic><tp:taxon-name>Euscorpius</tp:taxon-name></italic> species discussed in this paper: max-min (average) {number of pectines and pedipalps examined}.</p></caption><table><tbody><tr><th rowspan="1" colspan="1">Species</th><th rowspan="1" colspan="1"><italic>Dp</italic> ♂</th><th rowspan="1" colspan="1"><italic>Dp</italic> ♀</th><th rowspan="1" colspan="1"><italic>Pv</italic></th><th rowspan="1" colspan="1"><italic>Pe</italic>-<italic>et</italic></th></tr><tr><td rowspan="1" colspan="1"><italic><tp:taxon-name>Euscorpius lycius</tp:taxon-name></italic> sp. n.</td><td rowspan="1" colspan="1">7–9 (8.25) {24}</td><td rowspan="1" colspan="1">7–8 (7.07) {28}</td><td rowspan="1" colspan="1">8–10 (8.90) {52}</td><td rowspan="1" colspan="1">5–7 (6.35) {51}</td></tr><tr><td rowspan="1" colspan="1"><italic><tp:taxon-name>Euscorpius avcii</tp:taxon-name></italic></td><td rowspan="1" colspan="1">7–9 (8.07) {58}</td><td rowspan="1" colspan="1">6–7 (6.79) {100}</td><td rowspan="1" colspan="1">6–8 (7.04) {158}</td><td rowspan="1" colspan="1">5–6 (5.36) {158}</td></tr><tr><td rowspan="1" colspan="1"><italic><tp:taxon-name>Euscorpius rahsenae</tp:taxon-name></italic></td><td rowspan="1" colspan="1">8–10 (8.91) {36}</td><td rowspan="1" colspan="1">6–9 (7.20) {82}</td><td rowspan="1" colspan="1">7–9 (7.89) {118}</td><td rowspan="1" colspan="1">5–6 (5.78) {118}</td></tr><tr><td rowspan="1" colspan="1"><italic><tp:taxon-name>Euscorpius candiota</tp:taxon-name></italic></td><td rowspan="1" colspan="1">8–9 (8.60) {16}</td><td rowspan="1" colspan="1">5–8 (6.87) {28}</td><td rowspan="1" colspan="1">8–10 (9.44) {46}</td><td rowspan="1" colspan="1">5–7 (6.52) {46}</td></tr><tr><td rowspan="1" colspan="1"><italic><tp:taxon-name>Euscorpius ossae</tp:taxon-name></italic></td><td rowspan="1" colspan="1">8–10 (9.07) {14}</td><td rowspan="1" colspan="1">6–8 (7.25) {40}</td><td rowspan="1" colspan="1">6–9 (7.29) {55}</td><td rowspan="1" colspan="1">4–6 (5.36) {55}</td></tr><tr><td rowspan="1" colspan="1"><italic><tp:taxon-name>Euscorpius scaber</tp:taxon-name></italic></td><td rowspan="1" colspan="1">9–13 (10.53) {53}</td><td rowspan="1" colspan="1">6–10 (7.85) {212}</td><td rowspan="1" colspan="1">7–10 (7.96) {273}</td><td rowspan="1" colspan="1">4–8 (5.86) {257}</td></tr><tr><td rowspan="1" colspan="1"><italic><tp:taxon-name>Euscorpius carpathicus aegaeus</tp:taxon-name></italic></td><td rowspan="1" colspan="1">9–10 (9.16) {6}</td><td rowspan="1" colspan="1">8 (8.00) {4}</td><td rowspan="1" colspan="1">7–8 (7.9) {10}</td><td rowspan="1" colspan="1">5–6 (5.9) {10}</td></tr></tbody></table></table-wrap></tp:treatment-sec><ref-list><ref id="B18"><mixed-citation xmlns:xlink="http://www.w3.org/1999/xlink" xlink:type="simple"><person-group><name name-style="western"><surname>Soleglad</surname><given-names>ME</given-names></name><name name-style="western"><surname>Sissom</surname><given-names>WD</given-names></name></person-group> (<year>2001</year>) <article-title>Phylogeny of the family Euscorpiidae Laurie, 1896: a major revision.</article-title> In: <person-group><name name-style="western"><surname>Fet</surname><given-names>V</given-names></name><name name-style="western"><surname>Selden</surname><given-names>PA</given-names></name></person-group> (<role>Eds</role>) <issue-title>Scorpions 2001</issue-title>, In Memoriam Gary A. Polis, <publisher-name>British Arachnological Society</publisher-name>, <publisher-loc>Burnham Beeches, Bucks, UK</publisher-loc>, <volume>2001</volume>, <fpage>25</fpage>-<lpage>112</lpage>.</mixed-citation></ref></ref-list></tp:taxon-treatment>
